# Supplementary material for: Potential role of the regulatory miR1119-MYC2 module in wheat (Triticum aestivum L.) drought tolerance
Source: Front Plant Sci. 2023 May 30;14:1161245. doi: 10.3389/fpls.2023.1161245 (PMC10266357; doi:10.3389/fpls.2023.1161245)
Supplement: Supplementary file 3 [file Table_2.xlsx]

## Sheet: Contigs
List of 475 contigs obtained by assembly of wheat root ESTs
	Name	Size
	Contig1	671
	Contig2	710
	Contig3	415
	Contig4	665
	Contig5	767
	Contig6	584
	Contig7	700
	Contig8	593
	Contig9	475
	Contig10	1187
	Contig11	608
	Contig12	158
	Contig13	676
	Contig14	590
	Contig15	629
	Contig16	324
	Contig17	433
	Contig18	569
	Contig19	542
	Contig20	607
	Contig21	640
	Contig22	580
	Contig23	555
	Contig24	679
	Contig25	567
	Contig26	1255
	Contig27	531
	Contig28	618
	Contig29	634
	Contig30	591
	Contig31	512
	Contig32	758
	Contig33	547
	Contig34	312
	Contig35	736
	Contig36	545
	Contig37	645
	Contig38	526
	Contig39	718
	Contig40	1432
	Contig41	1001
	Contig42	846
	Contig43	484
	Contig44	504
	Contig45	581
	Contig46	180
	Contig47	300
	Contig48	217
	Contig49	240
	Contig50	692
	Contig51	240
	Contig52	147
	Contig53	214
	Contig54	1079
	Contig55	626
	Contig56	360
	Contig57	360
	Contig58	120
	Contig59	180
	Contig60	180
	Contig61	191
	Contig62	215
	Contig63	180
	Contig64	231
	Contig65	240
	Contig66	147
	Contig67	240
	Contig68	583
	Contig69	420
	Contig70	363
	Contig71	300
	Contig72	300
	Contig73	180
	Contig74	180
	Contig75	360
	Contig76	149
	Contig77	417
	Contig78	276
	Contig79	222
	Contig80	300
	Contig81	480
	Contig82	120
	Contig83	420
	Contig84	360
	Contig85	614
	Contig86	420
	Contig87	766
	Contig88	540
	Contig89	480
	Contig90	395
	Contig91	300
	Contig92	304
	Contig93	679
	Contig94	521
	Contig95	480
	Contig96	402
	Contig97	808
	Contig98	461
	Contig99	554
	Contig100	566
	Contig101	483
	Contig102	648
	Contig103	766
	Contig104	477
	Contig105	518
	Contig106	655
	Contig107	713
	Contig108	813
	Contig109	467
	Contig110	388
	Contig111	577
	Contig112	640
	Contig113	207
	Contig114	448
	Contig115	601
	Contig116	539
	Contig117	691
	Contig118	620
	Contig119	567
	Contig120	716
	Contig121	963
	Contig122	658
	Contig123	791
	Contig124	471
	Contig125	664
	Contig126	380
	Contig127	303
	Contig128	457
	Contig129	807
	Contig130	327
	Contig131	985
	Contig132	540
	Contig133	1091
	Contig134	780
	Contig135	868
	Contig136	543
	Contig137	571
	Contig138	569
	Contig139	1223
	Contig140	553
	Contig141	655
	Contig142	725
	Contig143	956
	Contig144	772
	Contig145	730
	Contig146	666
	Contig147	969
	Contig148	425
	Contig149	618
	Contig150	959
	Contig151	558
	Contig152	709
	Contig153	672
	Contig154	507
	Contig155	618
	Contig156	657
	Contig157	741
	Contig158	971
	Contig159	628
	Contig160	544
	Contig161	718
	Contig162	489
	Contig163	638
	Contig164	804
	Contig165	738
	Contig166	814
	Contig167	681
	Contig168	666
	Contig169	494
	Contig170	1626
	Contig171	449
	Contig172	605
	Contig173	582
	Contig174	636
	Contig175	505
	Contig176	517
	Contig177	814
	Contig178	653
	Contig179	216
	Contig180	735
	Contig181	1594
	Contig182	537
	Contig183	675
	Contig184	548
	Contig185	649
	Contig186	625
	Contig187	1158
	Contig188	475
	Contig189	627
	Contig190	626
	Contig191	657
	Contig192	788
	Contig193	955
	Contig194	1096
	Contig195	598
	Contig196	478
	Contig197	645
	Contig198	505
	Contig199	251
	Contig200	571
	Contig201	509
	Contig202	611
	Contig203	882
	Contig204	413
	Contig205	609
	Contig206	1295
	Contig207	709
	Contig208	502
	Contig209	649
	Contig210	605
	Contig211	1096
	Contig212	528
	Contig213	697
	Contig214	681
	Contig215	388
	Contig216	934
	Contig217	657
	Contig218	1241
	Contig219	626
	Contig220	714
	Contig221	815
	Contig222	1342
	Contig223	727
	Contig224	446
	Contig225	457
	Contig226	736
	Contig227	668
	Contig228	515
	Contig229	591
	Contig230	609
	Contig231	524
	Contig232	626
	Contig233	658
	Contig234	870
	Contig235	531
	Contig236	669
	Contig237	691
	Contig238	621
	Contig239	500
	Contig240	527
	Contig241	782
	Contig242	1286
	Contig243	666
	Contig244	1889
	Contig245	1192
	Contig246	358
	Contig247	602
	Contig248	559
	Contig249	633
	Contig250	735
	Contig251	652
	Contig252	1312
	Contig253	619
	Contig254	723
	Contig255	617
	Contig256	724
	Contig257	463
	Contig258	548
	Contig259	637
	Contig260	606
	Contig261	620
	Contig262	694
	Contig263	604
	Contig264	620
	Contig265	366
	Contig266	624
	Contig267	770
	Contig268	716
	Contig269	305
	Contig270	493
	Contig271	650
	Contig272	505
	Contig273	795
	Contig274	766
	Contig275	712
	Contig276	687
	Contig277	619
	Contig278	721
	Contig279	727
	Contig280	512
	Contig281	583
	Contig282	623
	Contig283	603
	Contig284	450
	Contig285	697
	Contig286	643
	Contig287	635
	Contig288	484
	Contig289	719
	Contig290	541
	Contig291	598
	Contig292	705
	Contig293	702
	Contig294	768
	Contig295	702
	Contig296	595
	Contig297	720
	Contig298	691
	Contig299	635
	Contig300	589
	Contig301	701
	Contig302	583
	Contig303	450
	Contig304	604
	Contig305	619
	Contig306	695
	Contig307	647
	Contig308	702
	Contig309	524
	Contig310	753
	Contig311	739
	Contig312	568
	Contig313	693
	Contig314	705
	Contig315	723
	Contig316	751
	Contig317	620
	Contig318	289
	Contig319	787
	Contig320	716
	Contig321	669
	Contig322	710
	Contig323	718
	Contig324	623
	Contig325	1007
	Contig326	698
	Contig327	886
	Contig328	621
	Contig329	629
	Contig330	821
	Contig331	570
	Contig332	632
	Contig333	761
	Contig334	740
	Contig335	681
	Contig336	840
	Contig337	644
	Contig338	905
	Contig339	932
	Contig340	638
	Contig341	1228
	Contig342	720
	Contig343	1105
	Contig344	1161
	Contig345	734
	Contig346	217
	Contig347	552
	Contig348	473
	Contig349	1079
	Contig350	357
	Contig351	530
	Contig352	643
	Contig353	696
	Contig354	676
	Contig355	861
	Contig356	1256
	Contig357	774
	Contig358	982
	Contig359	684
	Contig360	590
	Contig361	804
	Contig362	673
	Contig363	728
	Contig364	794
	Contig365	875
	Contig366	654
	Contig367	651
	Contig368	1314
	Contig369	686
	Contig370	1030
	Contig371	770
	Contig372	776
	Contig373	782
	Contig374	1090
	Contig375	758
	Contig376	484
	Contig377	731
	Contig378	543
	Contig379	773
	Contig380	712
	Contig381	745
	Contig382	883
	Contig383	908
	Contig384	465
	Contig385	1058
	Contig386	1010
	Contig387	797
	Contig388	806
	Contig389	908
	Contig390	454
	Contig391	714
	Contig392	940
	Contig393	735
	Contig394	762
	Contig395	660
	Contig396	278
	Contig397	382
	Contig398	2228
	Contig399	487
	Contig400	1300
	Contig401	653
	Contig402	557
	Contig403	1183
	Contig404	598
	Contig405	664
	Contig406	1149
	Contig407	1083
	Contig408	586
	Contig409	678
	Contig410	1036
	Contig411	1127
	Contig412	676
	Contig413	882
	Contig414	686
	Contig415	579
	Contig416	675
	Contig417	866
	Contig418	694
	Contig419	753
	Contig420	628
	Contig421	692
	Contig422	713
	Contig423	672
	Contig424	1219
	Contig425	687
	Contig426	613
	Contig427	2243
	Contig428	710
	Contig429	573
	Contig430	536
	Contig431	635
	Contig432	701
	Contig433	1183
	Contig434	630
	Contig435	551
	Contig436	644
	Contig437	1466
	Contig438	601
	Contig439	839
	Contig440	710
	Contig441	422
	Contig442	603
	Contig443	872
	Contig444	853
	Contig445	689
	Contig446	760
	Contig447	1199
	Contig448	993
	Contig449	1130
	Contig450	1051
	Contig451	558
	Contig452	1178
	Contig453	436
	Contig454	536
	Contig455	1207
	Contig456	635
	Contig457	970
	Contig458	1123
	Contig459	482
	Contig460	1053
	Contig461	789
	Contig462	769
	Contig463	739
	Contig464	1073
	Contig465	712
	Contig466	969
	Contig467	945
	Contig468	1183
	Contig469	540
	Contig470	1043
	Contig471	603
	Contig472	715
	Contig473	1270
	Contig474	483
	Contig475	703
