# Supplementary material for: Potential role of the regulatory miR1119-MYC2 module in wheat (Triticum aestivum L.) drought tolerance
Source: Front Plant Sci. 2023 May 30;14:1161245. doi: 10.3389/fpls.2023.1161245 (PMC10266357; doi:10.3389/fpls.2023.1161245)
Supplement: Supplementary file 4 [file Table_3.xlsx]

## Sheet: BlastN vs NCBI nt
Query	Lowest E-value	Accession	Description
Contig87	0	XM_044532132	PREDICTED: Triticum aestivum probable non-specific lipid-transfer protein 3 (LOC543095), mRNA
Contig93	0	XM_044488075	PREDICTED: Triticum aestivum non-specific lipid-transfer protein 4.1-like (LOC123064634), mRNA
Contig113		not available	not available
Contig147	0	XM_044510449	PREDICTED: Triticum aestivum acid phosphatase 1-like (LOC123088251), mRNA
Contig152	0	XM_037619596	PREDICTED: Triticum dicoccoides ribulose bisphosphate carboxylase small chain PWS4.3, chloroplastic (LOC119353018), mRNA
Contig156	0	XM_044592370	PREDICTED: Triticum aestivum probable glutathione S-transferase GSTF1 (LOC543002), mRNA
Contig157	0	XM_020306349	PREDICTED: Aegilops tauschii subsp. strangulata polyubiquitin 11 (LOC109747266), mRNA
Contig181	0	XM_048693560	PREDICTED: Triticum urartu tubulin alpha chain (LOC125529152), mRNA
Contig202	0	AK452558	Triticum aestivum mRNA, clone: tplb0057m12, cultivar Chinese Spring
Contig222	0	XM_044566753	PREDICTED: Triticum aestivum glyceraldehyde-3-phosphate dehydrogenase 1, cytosolic (LOC100415882), transcript variant X2, mRNA
Contig243	0	XM_044474097	PREDICTED: Triticum aestivum ribulose bisphosphate carboxylase small subunit, chloroplastic 2-like (LOC123051263), mRNA
Contig244	0	XM_044602140	PREDICTED: Triticum aestivum S-adenosylmethionine decarboxylase proenzyme (LOC543372), mRNA
Contig247	1.88e-132	XM_048676596	PREDICTED: Triticum urartu transcription factor MYC2-like (LOC125511265), mRNA
Contig330	0	XM_044524889	PREDICTED: Triticum aestivum ribulose bisphosphate carboxylase small subunit, chloroplastic 3 (LOC123103336), mRNA
Contig354	0	XM_020291851	PREDICTED: Aegilops tauschii subsp. strangulata flavone O-methyltransferase 1 (LOC109732671), mRNA
Contig356	0	XM_048694993	PREDICTED: Triticum urartu methylthioribose-1-phosphate isomerase (LOC125530609), mRNA
Contig362	0	XM_044474235	PREDICTED: Triticum aestivum L-ascorbate peroxidase 2, cytosolic-like (LOC123051366), mRNA
Contig363	0	XM_044466121	PREDICTED: Triticum aestivum galactinol synthase 3 (LOC100049040), mRNA
Contig367	0	XM_020308004	PREDICTED: Aegilops tauschii subsp. strangulata enolase (LOC109749007), mRNA
Contig370	0	XM_044551850	PREDICTED: Triticum aestivum synaptotagmin-5-like (LOC123132090), mRNA
Contig371	0	XM_020344316	PREDICTED: Aegilops tauschii subsp. strangulata BAG family molecular chaperone regulator 1 (LOC109785722), mRNA
Contig373	0	XM_044532744	PREDICTED: Triticum aestivum nucleobase-ascorbate transporter 6-like (LOC123111858), mRNA
Contig374	0	XM_020320713	PREDICTED: Aegilops tauschii subsp. strangulata putative aconitate hydratase, cytoplasmic (LOC109761903), mRNA
Contig375	0	XR_006463675	PREDICTED: Triticum aestivum uncharacterized LOC123129506 (LOC123129506), ncRNA
Contig377	0	XM_048706746	PREDICTED: Triticum urartu uncharacterized protein At4g28440-like (LOC125543415), transcript variant X2, mRNA
Contig380	0	XM_048685343	PREDICTED: Triticum urartu 60S acidic ribosomal protein P0 (LOC125520429), mRNA
Contig382	0	XM_044508373	PREDICTED: Triticum aestivum filaggrin-2-like (LOC123086605), transcript variant X2, mRNA
Contig383	0	NM_001405748	Triticum aestivum phosphoglycerate kinase, cytosolic-like (LOC543279), mRNA
Contig385	0	XM_044563168	PREDICTED: Triticum aestivum succinate-semialdehyde dehydrogenase, mitochondrial (LOC123144134), mRNA
Contig386	0	XM_044494574	PREDICTED: Triticum aestivum UDP-glucose 4-epimerase 1 (LOC123071094), mRNA
Contig387	0	JX978440	Triticum aestivum MYB13 transcription factor (MYB13-1) gene, complete cds
Contig388	0	XM_020298547	PREDICTED: Aegilops tauschii subsp. strangulata probable galactinol--sucrose galactosyltransferase 2 (LOC109739458), mRNA
Contig389	0	XM_044521940	PREDICTED: Triticum aestivum alanine--glyoxylate aminotransferase 2 homolog 3, mitochondrial-like (LOC123099923), mRNA
Contig390	0	XM_044472164	PREDICTED: Triticum aestivum mitogen-activated protein kinase 6-like (LOC123049193), mRNA
Contig391	0	XM_020329356	PREDICTED: Aegilops tauschii subsp. strangulata alcohol dehydrogenase (LOC109770628), mRNA
Contig392	0	XM_044474419	PREDICTED: Triticum aestivum ricin B-like lectin R40G2 (LOC123051526), mRNA
Contig393	0	XM_044525090	PREDICTED: Triticum aestivum phosphoenolpyruvate carboxylase 2-like (LOC123103489), mRNA
Contig394	0	XM_044595975	PREDICTED: Triticum aestivum ketol-acid reductoisomerase, chloroplastic (LOC123183213), mRNA
Contig395	0	XM_048695164	PREDICTED: Triticum urartu serine/threonine-protein kinase SAPK8 (LOC125530763), mRNA
Contig396	2.1e-83	XM_044474583	PREDICTED: Triticum aestivum vegetative cell wall protein gp1-like (LOC123051633), mRNA
Contig397	3.2e-51	XM_045106293	PREDICTED: Hordeum vulgare subsp. vulgare glycine-rich cell wall structural protein 2-like (LOC123413348), mRNA
Contig398	0	XM_020344723	PREDICTED: Aegilops tauschii subsp. strangulata heat shock protein 81-3 (LOC109786138), mRNA
Contig399	0	XM_048698828	PREDICTED: Triticum urartu extensin-like (LOC125535753), mRNA
Contig400	0	XM_044514377	PREDICTED: Triticum aestivum UDP-glucuronic acid decarboxylase 6 (LOC123092578), mRNA
Contig401	0	XM_020320434	PREDICTED: Aegilops tauschii subsp. strangulata uncharacterized LOC109761622 (LOC109761622), mRNA
Contig402	3.24e-110	XM_048707483	PREDICTED: Triticum urartu V-type proton ATPase subunit F (LOC125543968), mRNA
Contig404	0	XM_044526458	PREDICTED: Triticum aestivum cysteine proteinase 1-like (LOC123104585), mRNA
Contig405	0	XM_044539448	PREDICTED: Triticum aestivum putative disease resistance protein At5g47280 (LOC123119591), mRNA
Contig408	0	XM_044599973	PREDICTED: Triticum aestivum SPX domain-containing protein 6-like (LOC123187961), mRNA
Contig410	0	XM_044558771	PREDICTED: Triticum aestivum dehydrin DHN4 (LOC543296), mRNA
Contig414	0	XM_044558774	PREDICTED: Triticum aestivum dehydrin DHN3-like (LOC123138922), mRNA
Contig415	0	XM_044567023	PREDICTED: Triticum aestivum auxin-responsive protein IAA21-like (LOC123147725), mRNA
Contig416	5.15e-172	XM_044467169	PREDICTED: Triticum aestivum UDP-rhamnose/UDP-galactose transporter 2-like (LOC123044428), mRNA
Contig418	0	XM_044515484	PREDICTED: Triticum aestivum silicon efflux transporter LSI3-like (LOC123093503), transcript variant X4, mRNA
Contig419	0	XM_044478382	PREDICTED: Triticum aestivum gamma-soluble NSF attachment protein-like (LOC123054581), mRNA
Contig421	0	AK457076	Triticum aestivum mRNA, clone: tplb0014n03, cultivar Chinese Spring
Contig422	3.93e-161	XM_044577929	PREDICTED: Triticum aestivum probable receptor-like protein kinase At1g80640 (LOC123160109), mRNA
Contig423	4.81e-128	XM_044492308	PREDICTED: Triticum aestivum transcription elongation factor 1 homolog (LOC123069449), mRNA
Contig424	0	XR_006449398	PREDICTED: Triticum aestivum uncharacterized LOC123102820 (LOC123102820), transcript variant X1, ncRNA
Contig425	0	XM_044482401	PREDICTED: Triticum aestivum peroxisomal membrane protein PEX14-like (LOC123059867), transcript variant X2, mRNA
Contig426	0	XM_044512871	PREDICTED: Triticum aestivum alcohol dehydrogenase 1-like (LOC123091374), mRNA
Contig427	0	XM_044535336	PREDICTED: Triticum aestivum heat shock 70 kDa protein 1-like (LOC123113989), mRNA
Contig428	0	XM_044519760	PREDICTED: Triticum aestivum phosphate metabolism protein 8-like (LOC123097912), mRNA
Contig429	0	XM_044465620	PREDICTED: Triticum aestivum arginase 1, mitochondrial-like (LOC123043237), mRNA
Contig430	2.23e-175	XM_044467431	PREDICTED: Triticum aestivum protein TsetseEP-like (LOC123044628), mRNA
Contig431	0	XM_044597114	PREDICTED: Triticum aestivum F-box protein At1g61340-like (LOC123185128), mRNA
Contig433	0	LR994622	Digitaria exilis genome assembly, chromosome: UA
Contig434	0	XM_044493168	PREDICTED: Triticum aestivum ATP-dependent zinc metalloprotease FTSH 9, chloroplastic/mitochondrial (LOC123070147), mRNA
Contig436	0	XM_044491299	PREDICTED: Triticum aestivum probable 3-beta-hydroxysteroid-Delta(8),Delta(7)-isomerase (LOC123068681), mRNA
Contig437	0	XM_020317408	PREDICTED: Aegilops tauschii subsp. strangulata protein transport protein SEC23 (LOC109758552), mRNA
Contig439	0	XM_044568936	PREDICTED: Triticum aestivum protein GOS9-like (LOC123149302), mRNA
Contig443	0	XM_037573093	PREDICTED: Triticum dicoccoides phosphoglucomutase, cytoplasmic (LOC119294822), mRNA
Contig444	0	XM_044559878	PREDICTED: Triticum aestivum eukaryotic translation initiation factor 2 subunit gamma-like (LOC123140138), mRNA
Contig445	0	XM_044475058	PREDICTED: Triticum aestivum UMP-CMP kinase 3 (LOC123052021), transcript variant X2, mRNA
Contig446	0	XM_044513963	PREDICTED: Triticum aestivum ricin B-like lectin R40C1 (LOC123092252), mRNA
Contig447	0	XM_044466640	PREDICTED: Triticum aestivum ATP synthase subunit gamma, mitochondrial-like (LOC123044021), mRNA
Contig448	0	XM_044578107	PREDICTED: Triticum aestivum elongation factor 1-gamma 2-like (LOC123160303), mRNA
Contig449	0	NM_001405831	Triticum aestivum adenosylhomocysteinase-like (SAHH), mRNA
Contig450	0	XM_037556437	PREDICTED: Triticum dicoccoides salt stress root protein RS1-like (LOC119275569), mRNA
Contig453	3.94e-152	XM_048675786	PREDICTED: Triticum urartu stem-specific protein TSJT1-like (LOC125510570), mRNA
Contig455	0	XM_020323388	PREDICTED: Aegilops tauschii subsp. strangulata S-adenosylmethionine synthase 2 (LOC109764582), mRNA
Contig457	0	XM_044576153	PREDICTED: Triticum aestivum ABC transporter F family member 1-like (LOC123157999), mRNA
Contig458	0	XM_044600010	PREDICTED: Triticum aestivum nuclear transcription factor Y subunit A-7-like (LOC123187984), mRNA
Contig459	2.96e-154	XM_044538828	PREDICTED: Triticum aestivum glycine-rich RNA-binding protein blt801-like (LOC123119132), mRNA
Contig460	0	XM_037558876	PREDICTED: Triticum dicoccoides aldo-keto reductase family 4 member C10-like (LOC119277590), mRNA
Contig461	0	XM_048674245	PREDICTED: Triticum urartu probable ubiquitin receptor RAD23 (LOC125509302), transcript variant X1, mRNA
Contig463	0	XM_044478223	PREDICTED: Triticum aestivum uncharacterized LOC123054444 (LOC123054444), mRNA
Contig464	0	XM_048694321	PREDICTED: Triticum urartu vacuolar-processing enzyme-like (LOC125529901), mRNA
Contig465	0	XM_020335624	PREDICTED: Aegilops tauschii subsp. strangulata protein argonaute 4A (LOC109776966), transcript variant X1, mRNA
Contig467	0	XM_044486913	PREDICTED: Triticum aestivum transaldolase-like (LOC123063182), mRNA
Contig470	0	XR_002237592	PREDICTED: Aegilops tauschii subsp. strangulata heat shock 70 kDa protein 15 (LOC109782908), transcript variant X2, misc_RNA
Contig473	0	XM_020307085	PREDICTED: Aegilops tauschii subsp. strangulata probable histidine kinase 4 (LOC109748025), mRNA
Contig474	8.5e-136	XM_044520578	PREDICTED: Triticum aestivum uncharacterized LOC123098550 (LOC123098550), mRNA

## Sheet: BlastX vs NCBI nr
Query	Lowest E-value	Accession	Description
Contig87	5.53e-59	XP_037440494	probable non-specific lipid-transfer protein 3 [Triticum dicoccoides] >ref|XP_044388067.1| probable non-specific lipid-transfer protein 3 [Triticum aestivum] >sp|Q84N29.1| RecName: Full=Probable non-specific lipid-transfer protein 3; Short=TaLTP3; Flags: Precursor [Triticum aestivum] >emb|VAI30228.1| unnamed protein product [Triticum turgidum subsp. durum] >gb|AAP23941.1| lipid transfer protein 3…
Contig93	1.19e-48	VAH71887	unnamed protein product [Triticum turgidum subsp. durum] >emb|VAH71888.1| unnamed protein product [Triticum turgidum subsp. durum] >emb|VAH71889.1| unnamed protein product [Triticum turgidum subsp. durum] >emb|VAH71906.1| unnamed protein product [Triticum turgidum subsp. durum]
Contig113		not available	not available
Contig147	8.6e-177	VAH98832	unnamed protein product [Triticum turgidum subsp. durum]
Contig152	4.17e-109	XP_037475487	ribulose bisphosphate carboxylase small chain PWS4.3, chloroplastic-like [Triticum dicoccoides] >ref|XP_044454957.1| ribulose bisphosphate carboxylase small subunit, chloroplastic 1-like [Triticum aestivum] >gb|KAF6998962.1| hypothetical protein CFC21_015037 [Triticum aestivum] >emb|VAH25462.1| unnamed protein product [Triticum turgidum subsp. durum]
Contig156	3e-143	XP_020187341	probable glutathione S-transferase GSTF1 [Aegilops tauschii subsp. strangulata] >ref|XP_044448305.1| probable glutathione S-transferase GSTF1 [Triticum aestivum] >gb|KAF6993624.1| hypothetical protein CFC21_010489 [Triticum aestivum] >gb|QBG67089.1| putative glutathione s-transferase GSTF1 [Triticum aestivum]
Contig157	2.26e-163	VAI91752	unnamed protein product [Triticum turgidum subsp. durum]
Contig181	0	XP_044981734	tubulin alpha-2 chain [Hordeum vulgare subsp. vulgare] >sp|Q96460.1| RecName: Full=Tubulin alpha-2 chain [Hordeum vulgare] >gb|KAI5019893.1| hypothetical protein ZWY2020_044781 [Hordeum vulgare] >emb|CAA69724.1| alpha-tubulin 2 [Hordeum vulgare subsp. vulgare]
Contig202	3.33e-43	MBC2899273	non-specific lipid-transfer protein 4.3 [Artibeus jamaicensis] >gb|MBC2899273.1| hypothetical protein [Triticum aestivum]
Contig222	0	XP_020148403	glyceraldehyde-3-phosphate dehydrogenase 1, cytosolic [Aegilops tauschii subsp. strangulata] >ref|XP_037022921.1| glyceraldehyde-3-phosphate dehydrogenase 1, cytosolic isoform X1 [Artibeus jamaicensis] >ref|XP_037460186.1| glyceraldehyde-3-phosphate dehydrogenase 1, cytosolic [Triticum dicoccoides] >ref|XP_044422688.1| glyceraldehyde-3-phosphate dehydrogenase 1, cytosolic isoform X2 [Triticum aes…
Contig243	1.58e-127	XP_020168792	ribulose bisphosphate carboxylase small subunit, chloroplastic 2 [Aegilops tauschii subsp. strangulata] >ref|XP_044330032.1| ribulose bisphosphate carboxylase small subunit, chloroplastic 2-like [Triticum aestivum]
Contig244	0	KAF7002416	hypothetical protein CFC21_017912 [Triticum aestivum] >emb|VAH33837.1| unnamed protein product [Triticum turgidum subsp. durum]
Contig247	4.76e-46	XP_044328981	transcription factor MYC2-like [Triticum aestivum]
Contig330	4.68e-127	XP_020171286	MULTISPECIES: ribulose-1,5-bisphosphate carboxylase small subunit [Bacteria] >ref|XP_020171286.1| ribulose bisphosphate carboxylase small subunit, chloroplastic 3 [Aegilops tauschii subsp. strangulata] >ref|XP_020178165.1| ribulose bisphosphate carboxylase small subunit, chloroplastic 3 [Aegilops tauschii subsp. strangulata] >ref|XP_037433926.1| ribulose bisphosphate carboxylase small chain clone…
Contig354	1.78e-133	VAI76759	unnamed protein product [Triticum turgidum subsp. durum]
Contig356	0	KAF7043486	hypothetical protein CFC21_052834 [Triticum aestivum] >gb|KAF7043488.1| hypothetical protein CFC21_052835 [Triticum aestivum] >emb|VAH93310.1| unnamed protein product [Triticum turgidum subsp. durum]
Contig362	1.4e-129	VAH25793	unnamed protein product [Triticum turgidum subsp. durum]
Contig363	5.2e-175	XP_044322056	galactinol synthase 3 [Triticum aestivum]
Contig367	1.89e-134	XP_048527600	enolase-like [Triticum urartu]
Contig370	0	KAF7077877	hypothetical protein CFC21_082383, partial [Triticum aestivum]
Contig371	6.93e-94	XP_048541378	BAG family molecular chaperone regulator 1-like [Triticum urartu]
Contig373	4.08e-101	XP_037441194	nucleobase-ascorbate transporter 6-like [Triticum dicoccoides]
Contig374	0	VAI63269	unnamed protein product [Triticum turgidum subsp. durum]
Contig375		not available	not available
Contig377	1.54e-86	XP_020187851	uncharacterized protein At4g28440 [Aegilops tauschii subsp. strangulata] >ref|XP_036998876.1| uncharacterized protein At4g28440-like [Artibeus jamaicensis] >ref|XP_044339640.1| uncharacterized protein At4g28440-like [Triticum aestivum] >ref|XP_044348219.1| uncharacterized protein At4g28440-like [Triticum aestivum] >ref|XP_044356231.1| uncharacterized protein At4g28440-like [Triticum aestivum] >re…
Contig380	3.62e-126	VAI76116	unnamed protein product [Triticum turgidum subsp. durum]
Contig382	2.7e-93	XP_044364308	filaggrin-2-like isoform X2 [Triticum aestivum] >gb|KAF7043547.1| hypothetical protein CFC21_052884 [Triticum aestivum] >emb|VAH93488.1| unnamed protein product [Triticum turgidum subsp. durum]
Contig383	0	VAI44800	unnamed protein product [Triticum turgidum subsp. durum]
Contig385	0	XP_044419103	succinate-semialdehyde dehydrogenase, mitochondrial [Triticum aestivum] >gb|KAF7089157.1| hypothetical protein CFC21_092184 [Triticum aestivum]
Contig386	1.3e-163	XP_044350509	UDP-glucose 4-epimerase 1 [Triticum aestivum] >gb|KAF6986881.1| hypothetical protein CFC21_004584 [Triticum aestivum]
Contig387	9.68e-51	XP_044352490	LOW QUALITY PROTEIN: myb-related protein MYBAS2 [Triticum aestivum]
Contig388	0	VAH73638	unnamed protein product [Triticum turgidum subsp. durum]
Contig389	0	XP_037430500	alanine--glyoxylate aminotransferase 2 homolog 3, mitochondrial-like isoform X2 [Triticum dicoccoides]
Contig390	4.75e-66	KAF6983811	hypothetical protein CFC21_001919, partial [Triticum aestivum]
Contig391	5.42e-163	XP_044958981	alcohol dehydrogenase [Hordeum vulgare subsp. vulgare]
Contig392	0	XP_020190003	ricin B-like lectin R40G2 [Aegilops tauschii subsp. strangulata] >gb|KAF7013993.1| hypothetical protein CFC21_028030 [Triticum aestivum]
Contig393	1.49e-130	AAQ55398	phosphoenolpyruvate carboxylase, partial [Hordeum vulgare subsp. spontaneum] >gb|AAQ55399.1| phosphoenolpyruvate carboxylase, partial [Hordeum vulgare subsp. spontaneum] >gb|AAQ55400.1| phosphoenolpyruvate carboxylase, partial [Hordeum vulgare subsp. spontaneum] >gb|AAQ55401.1| phosphoenolpyruvate carboxylase, partial [Hordeum vulgare subsp. spontaneum] >gb|AAQ55402.1| phosphoenolpyruvate carboxy…
Contig394	2.07e-159	VAH11109	unnamed protein product [Triticum turgidum subsp. durum]
Contig395	2.89e-83	AQK62645	Serine/threonine-protein kinase SRK2E [Zea mays]
Contig396		not available	not available
Contig397		not available	not available
Contig398	0	VAI33592	unnamed protein product [Triticum turgidum subsp. durum]
Contig399		not available	not available
Contig400	0	KAI4993952	hypothetical protein ZWY2020_008265 [Hordeum vulgare]
Contig401	1.56e-70	XP_020176023	uncharacterized protein LOC109761622 [Aegilops tauschii subsp. strangulata] >ref|XP_044419569.1| uncharacterized protein LOC123144478 [Triticum aestivum]
Contig402	3.14e-47	XP_020190749	V-type proton ATPase subunit F [Aegilops tauschii subsp. strangulata] >ref|XP_037405591.1| V-type proton ATPase subunit F [Triticum dicoccoides] >ref|XP_037412797.1| V-type proton ATPase subunit F [Triticum dicoccoides] >ref|XP_044340228.1| V-type proton ATPase subunit F [Triticum aestivum] >ref|XP_044348674.1| V-type proton ATPase subunit F [Triticum aestivum] >ref|XP_044356757.1| V-type proton …
Contig404	2.83e-140	VAI35131	unnamed protein product [Triticum turgidum subsp. durum]
Contig405	2.33e-148	VAI13602	unnamed protein product [Triticum turgidum subsp. durum]
Contig408	1.56e-97	KAF7014831	hypothetical protein CFC21_028772 [Triticum aestivum] >emb|SPT16992.1| unnamed protein product [Triticum aestivum]
Contig410	2.71e-24	VAI61981	unnamed protein product [Triticum turgidum subsp. durum]
Contig414	6.47e-10	VAI50520	unnamed protein product [Triticum turgidum subsp. durum]
Contig415	5.81e-82	XP_037457046	auxin-responsive protein IAA21-like [Triticum dicoccoides] >ref|XP_044422958.1| auxin-responsive protein IAA21-like [Triticum aestivum] >ref|XP_048540377.1| auxin-responsive protein IAA21-like [Triticum urartu] >gb|KAF7096437.1| hypothetical protein CFC21_098378 [Triticum aestivum] >emb|VAI76706.1| unnamed protein product [Triticum turgidum subsp. durum]
Contig416	2.86e-65	VAH44419	unnamed protein product [Triticum turgidum subsp. durum]
Contig418	3.49e-132	XP_037426479	silicon efflux transporter LSI2-like [Triticum dicoccoides] >emb|VAI09926.1| unnamed protein product [Triticum turgidum subsp. durum]
Contig419	2.01e-157	XP_020170744	gamma-soluble NSF attachment protein [Aegilops tauschii subsp. strangulata] >ref|XP_044334317.1| gamma-soluble NSF attachment protein-like [Triticum aestivum] >gb|KAF7018431.1| hypothetical protein CFC21_031723 [Triticum aestivum] >emb|SPT19976.1| unnamed protein product [Triticum aestivum]
Contig421	4.46e-36	TVU29295	hypothetical protein EJB05_20855, partial [Eragrostis curvula]
Contig422	5.34e-96	KAE8663430	trafficking protein particle complex subunit 9-like isoform 1 [Hibiscus syriacus]
Contig423	1.68e-36	AKJ77985	ElF1 superfamily transcriptions factor [Triticum aestivum]
Contig424	8.43e-35	EMS57622	hypothetical protein TRIUR3_33860 [Triticum urartu]
Contig425	3.56e-106	EMS59765	Peroxisomal membrane protein PEX14 [Triticum urartu]
Contig426	2.1e-135	KAF7052985	hypothetical protein CFC21_060994 [Triticum aestivum] >emb|VAH93239.1| unnamed protein product [Triticum turgidum subsp. durum]
Contig427	0	XP_020200619	heat shock cognate 70 kDa protein 2 [Aegilops tauschii subsp. strangulata] >ref|XP_037436864.1| heat shock cognate 70 kDa protein 2-like [Triticum dicoccoides] >ref|XP_044383709.1| heat shock cognate 70 kDa protein 2 [Triticum aestivum] >ref|XP_044399945.1| heat shock cognate 70 kDa protein 2-like [Triticum aestivum] >ref|XP_048532408.1| heat shock cognate 70 kDa protein 2-like [Triticum urartu] …
Contig428	3.07e-151	VAI07260	unnamed protein product [Triticum turgidum subsp. durum]
Contig429	6e-112	VAH24840	unnamed protein product [Triticum turgidum subsp. durum]
Contig430	1.05e-09	VAH45135	unnamed protein product [Triticum turgidum subsp. durum]
Contig431	6.41e-58	XP_037476756	F-box protein At1g61340-like [Triticum dicoccoides] >ref|XP_044453049.1| F-box protein At1g61340-like [Triticum aestivum] >gb|EMS57773.1| F-box protein SKIP27 [Triticum urartu] >emb|VAH29040.1| unnamed protein product [Triticum turgidum subsp. durum]
Contig433	0	KAI3484402	hypothetical protein L1887_52490 [Cichorium endivia]
Contig434	7.85e-113	KAF7022832	hypothetical protein CFC21_035475, partial [Triticum aestivum]
Contig436	9.83e-132	XP_037411442	probable 3-beta-hydroxysteroid-Delta(8),Delta(7)-isomerase [Triticum dicoccoides] >ref|XP_044347234.1| probable 3-beta-hydroxysteroid-Delta(8),Delta(7)-isomerase [Triticum aestivum] >gb|KAF7027847.1| hypothetical protein CFC21_039846 [Triticum aestivum] >gb|KAF7027854.1| hypothetical protein CFC21_039852 [Triticum aestivum] >emb|CDM81320.1| unnamed protein product [Triticum aestivum]
Contig437	0	VAH94106	unnamed protein product [Triticum turgidum subsp. durum]
Contig439	3.47e-106	XP_044424871	protein GOS9-like [Triticum aestivum] >ref|XP_044447336.1| protein GOS9-like [Triticum aestivum]
Contig443	0	CAC85913	phosphoglucomutase, partial [Triticum aestivum]
Contig444	0	KAI4987180	hypothetical protein ZWY2020_019980 [Hordeum vulgare]
Contig445	8.51e-136	KAI5008045	hypothetical protein ZWY2020_009093 [Hordeum vulgare]
Contig446	3.34e-157	VAI06081	unnamed protein product [Triticum turgidum subsp. durum]
Contig447	0	XP_037404846	ATP synthase subunit gamma, mitochondrial-like [Triticum dicoccoides] >ref|XP_044322575.1| ATP synthase subunit gamma, mitochondrial-like [Triticum aestivum] >ref|XP_048574359.1| ATP synthase subunit gamma, mitochondrial [Triticum urartu] >emb|VAH03801.1| unnamed protein product [Triticum turgidum subsp. durum] >gb|KAF6983242.1| hypothetical protein CFC21_001475 [Triticum aestivum] >gb|KAF6983244…
Contig448	0	KAI4971658	hypothetical protein ZWY2020_002572 [Hordeum vulgare]
Contig449	0	VAH52667	unnamed protein product [Triticum turgidum subsp. durum]
Contig450	1.24e-65	EMS54120	hypothetical protein TRIUR3_26766 [Triticum urartu]
Contig453	7.8e-68	VAI21778	unnamed protein product [Triticum turgidum subsp. durum]
Contig455	0	KAI4980968	hypothetical protein ZWY2020_021453 [Hordeum vulgare]
Contig457	0	VAI87333	unnamed protein product [Triticum turgidum subsp. durum]
Contig458	0	XP_048555498	nuclear transcription factor Y subunit A-7-like [Triticum urartu]
Contig459	1.23e-52	VAI12317	unnamed protein product [Triticum turgidum subsp. durum]
Contig460	0	XP_044350886	aldo-keto reductase family 4 member C10-like [Triticum aestivum] >gb|KAF7031599.1| hypothetical protein CFC21_042904 [Triticum aestivum] >emb|CDM85016.1| unnamed protein product [Triticum aestivum] >emb|VAH81785.1| unnamed protein product [Triticum turgidum subsp. durum]
Contig461	2.29e-87	KAF7072460	hypothetical protein CFC21_077581 [Triticum aestivum]
Contig463	4.23e-142	XP_044334158	uncharacterized protein LOC123054444 [Triticum aestivum] >gb|KAF7018202.1| hypothetical protein CFC21_031515 [Triticum aestivum] >emb|SPT19783.1| unnamed protein product [Triticum aestivum]
Contig464	0	KAF7040800	hypothetical protein CFC21_050676 [Triticum aestivum]
Contig465	3.43e-134	XP_044356510	protein argonaute 4A-like isoform X4 [Triticum aestivum] >gb|KAF7036329.1| hypothetical protein CFC21_047032 [Triticum aestivum]
Contig467	0	XP_044342848	transaldolase-like [Triticum aestivum] >gb|KAF7025530.1| hypothetical protein CFC21_037702 [Triticum aestivum]
Contig470	5.91e-159	XP_020197131	heat shock 70 kDa protein 15 [Aegilops tauschii subsp. strangulata]
Contig473	0	VAH95027	unnamed protein product [Triticum turgidum subsp. durum]
Contig474	7.54e-11	XP_044376513	uncharacterized protein LOC123098550 [Triticum aestivum] >gb|KAF7055331.1| hypothetical protein CFC21_062876 [Triticum aestivum]

## Sheet: BlastX vs UniProt
Query	Lowest E-value	Accession	Description
Contig87	1.18e-61	sp|Q84N29|	NLTP3_WHEAT Probable non-specific lipid-transfer protein 3 OS=Triticum aestivum OX=4565 GN=LTP3 PE=2 SV=1
Contig93	3.41e-38	sp|Q43767|	NLT41_HORVU Non-specific lipid-transfer protein 4.1 OS=Hordeum vulgare OX=4513 GN=LTP4.1 PE=1 SV=1
Contig113		not available	not available
Contig147	1.09e-64	sp|P27061|	PPA1_SOLLC Acid phosphatase 1 OS=Solanum lycopersicum OX=4081 GN=APS1 PE=2 SV=1
Contig152	3.52e-110	sp|P00871|	RBS1_WHEAT Ribulose bisphosphate carboxylase small subunit, chloroplastic 1 OS=Triticum aestivum OX=4565 GN=RBCS1 PE=3 SV=2
Contig156	5.27e-125	sp|O65857|	GSTF1_ORYSJ Probable glutathione S-transferase GSTF1 OS=Oryza sativa subsp. japonica OX=39947 GN=GSTF1 PE=1 SV=2
Contig157	6.09e-164	sp|P0CH33|	UBQ11_ARATH Polyubiquitin 11 OS=Arabidopsis thaliana OX=3702 GN=UBQ11 PE=2 SV=1
Contig181	0	sp|Q9ZRB7|	TBA_WHEAT Tubulin alpha chain OS=Triticum aestivum OX=4565 GN=TUBA PE=2 SV=1
Contig202	1e-40	sp|Q43767|	NLT41_HORVU Non-specific lipid-transfer protein 4.1 OS=Hordeum vulgare OX=4513 GN=LTP4.1 PE=1 SV=1
Contig222	0	sp|P26517|	G3PC1_HORVU Glyceraldehyde-3-phosphate dehydrogenase 1, cytosolic OS=Hordeum vulgare OX=4513 GN=GAPC PE=2 SV=1
Contig243	9.88e-125	sp|P26667|	RBS2_WHEAT Ribulose bisphosphate carboxylase small subunit, chloroplastic 2 OS=Triticum aestivum OX=4565 GN=RBCS2 PE=3 SV=1
Contig244	0	sp|Q42829|	DCAM_HORCH S-adenosylmethionine decarboxylase proenzyme OS=Hordeum chilense OX=15565 GN=SAMDC PE=2 SV=1
Contig247	3.86e-24	sp|Q336P5|	MYC2_ORYSJ Transcription factor MYC2 OS=Oryza sativa subsp. japonica OX=39947 GN=MYC2 PE=1 SV=1
Contig330	8.76e-125	sp|Q40004|	RBS_HORVU Ribulose bisphosphate carboxylase small subunit, chloroplastic OS=Hordeum vulgare OX=4513 GN=RBCS PE=2 SV=1
Contig354	4.21e-132	sp|Q84N28|	FOMT1_WHEAT Flavone O-methyltransferase 1 OS=Triticum aestivum OX=4565 GN=OMT1 PE=1 SV=1
Contig356	0	sp|Q9AYT7|	MTNA_HORVU Methylthioribose-1-phosphate isomerase OS=Hordeum vulgare OX=4513 GN=IDI2 PE=2 SV=1
Contig362	1.46e-121	sp|Q9FE01|	APX2_ORYSJ L-ascorbate peroxidase 2, cytosolic OS=Oryza sativa subsp. japonica OX=39947 GN=APX2 PE=1 SV=1
Contig363	1.94e-130	sp|O80518|	GOLS3_ARATH Galactinol synthase 3 OS=Arabidopsis thaliana OX=3702 GN=GOLS3 PE=1 SV=1
Contig367	6.41e-131	sp|Q42971|	ENO_ORYSJ Enolase OS=Oryza sativa subsp. japonica OX=39947 GN=ENO1 PE=1 SV=2
Contig370	1.39e-142	sp|Q8L706|	SYT5_ARATH Synaptotagmin-5 OS=Arabidopsis thaliana OX=3702 GN=SYT5 PE=2 SV=1
Contig371	2.31e-57	sp|Q0WUQ1|	BAG1_ARATH BAG family molecular chaperone regulator 1 OS=Arabidopsis thaliana OX=3702 GN=BAG1 PE=1 SV=1
Contig373	6.82e-80	sp|Q27GI3|	NAT6_ARATH Nucleobase-ascorbate transporter 6 OS=Arabidopsis thaliana OX=3702 GN=NAT6 PE=2 SV=2
Contig374	0	sp|Q6YZX6|	ACOHC_ORYSJ Putative aconitate hydratase, cytoplasmic OS=Oryza sativa subsp. japonica OX=39947 GN=Os08g0191100 PE=3 SV=1
Contig375		not available	not available
Contig377	1.02e-57	sp|O49453|	Y4844_ARATH Uncharacterized protein At4g28440 OS=Arabidopsis thaliana OX=3702 GN=At4g28440 PE=1 SV=1
Contig380	1.93e-119	sp|P41095|	RLA0_ORYSJ 60S acidic ribosomal protein P0 OS=Oryza sativa subsp. japonica OX=39947 GN=60SP0 PE=1 SV=3
Contig382	6.34e-10	sp|A2XT03|	PI21_ORYSI Protein PYRICULARIA ORYZAE RESISTANCE 21 OS=Oryza sativa subsp. indica OX=39946 GN=PI21 PE=4 SV=1
Contig383	0	sp|P12783|	PGKY_WHEAT Phosphoglycerate kinase, cytosolic OS=Triticum aestivum OX=4565 PE=2 SV=1
Contig385	0	sp|B9F3B6|	SSDH_ORYSJ Succinate-semialdehyde dehydrogenase, mitochondrial OS=Oryza sativa subsp. japonica OX=39947 GN=ALDH5F1 PE=3 SV=1
Contig386	2.87e-150	sp|Q8LNZ3|	UGE1_ORYSJ UDP-glucose 4-epimerase 1 OS=Oryza sativa subsp. japonica OX=39947 GN=UGE-1 PE=2 SV=1
Contig387	4.55e-38	sp|Q4JL76|	MYBA2_ORYSJ Myb-related protein MYBAS2 OS=Oryza sativa subsp. japonica OX=39947 GN=MYBAS2 PE=2 SV=1
Contig388	1.86e-173	sp|Q94A08|	RFS2_ARATH Probable galactinol--sucrose galactosyltransferase 2 OS=Arabidopsis thaliana OX=3702 GN=RFS2 PE=2 SV=2
Contig389	2.45e-153	sp|Q9SR86|	AGT23_ARATH Alanine--glyoxylate aminotransferase 2 homolog 3, mitochondrial OS=Arabidopsis thaliana OX=3702 GN=At3g08860 PE=2 SV=1
Contig390	1.13e-61	sp|Q336X9|	MPK6_ORYSJ Mitogen-activated protein kinase 6 OS=Oryza sativa subsp. japonica OX=39947 GN=MPK6 PE=2 SV=1
Contig391	1.56e-24	sp|Q8VZ49|	ADHL4_ARATH Alcohol dehydrogenase-like 4 OS=Arabidopsis thaliana OX=3702 GN=At1g64710 PE=2 SV=1
Contig392	0	sp|Q6Z4N6|	40G2_ORYSJ Ricin B-like lectin R40G2 OS=Oryza sativa subsp. japonica OX=39947 GN=R40G2 PE=2 SV=1
Contig393	3.26e-116	sp|P29194|	CAPP2_SORBI Phosphoenolpyruvate carboxylase 2 OS=Sorghum bicolor OX=4558 PE=3 SV=1
Contig394	1.17e-153	sp|Q65XK0|	ILV5_ORYSJ Ketol-acid reductoisomerase, chloroplastic OS=Oryza sativa subsp. japonica OX=39947 GN=Os05g0573700 PE=1 SV=1
Contig395	7.52e-84	sp|Q7Y0B9|	SAPK8_ORYSJ Serine/threonine-protein kinase SAPK8 OS=Oryza sativa subsp. japonica OX=39947 GN=SAPK8 PE=1 SV=1
Contig396		not available	not available
Contig397		not available	not available
Contig398	0	sp|A2YWQ1|	HSP81_ORYSI Heat shock protein 81-1 OS=Oryza sativa subsp. indica OX=39946 GN=HSP81-1 PE=2 SV=1
Contig399		not available	not available
Contig400	0	sp|Q9ZV36|	UXS6_ARATH UDP-glucuronic acid decarboxylase 6 OS=Arabidopsis thaliana OX=3702 GN=UXS6 PE=2 SV=1
Contig401		not available	not available
Contig402	1.83e-42	sp|Q9ZQX4|	VATF_ARATH V-type proton ATPase subunit F OS=Arabidopsis thaliana OX=3702 GN=VHA-F PE=2 SV=1
Contig404	3.64e-113	sp|Q10716|	CYSP1_MAIZE Cysteine proteinase 1 OS=Zea mays OX=4577 GN=CCP1 PE=2 SV=1
Contig405	3.46e-77	sp|Q9SZA7|	DRL29_ARATH Probable disease resistance protein At4g33300 OS=Arabidopsis thaliana OX=3702 GN=At4g33300 PE=2 SV=3
Contig408	1.38e-39	sp|A2XHU0|	SPX5_ORYSI SPX domain-containing protein 5 OS=Oryza sativa subsp. indica OX=39946 GN=SPX5 PE=4 SV=1
Contig410	1.39e-22	sp|P12949|	DHN4_HORVU Dehydrin DHN4 OS=Hordeum vulgare OX=4513 GN=DHN4 PE=2 SV=1
Contig414	9.02e-11	sp|P12948|	DHN3_HORVU Dehydrin DHN3 OS=Hordeum vulgare OX=4513 GN=DHN3 PE=2 SV=1
Contig415	1.61e-73	sp|Q5Z749|	IAA21_ORYSJ Auxin-responsive protein IAA21 OS=Oryza sativa subsp. japonica OX=39947 GN=IAA21 PE=2 SV=1
Contig416	3.64e-47	sp|Q9LPU2|	URGT2_ARATH UDP-rhamnose/UDP-galactose transporter 2 OS=Arabidopsis thaliana OX=3702 GN=URGT2 PE=1 SV=1
Contig418	1.47e-29	sp|Q9AV23|	LSI3_ORYSJ Silicon efflux transporter LSI3 OS=Oryza sativa subsp. japonica OX=39947 GN=LSI3 PE=2 SV=1
Contig419	7.19e-114	sp|Q9SPE5|	SNAG_ARATH Gamma-soluble NSF attachment protein OS=Arabidopsis thaliana OX=3702 GN=GSNAP PE=2 SV=1
Contig421	8.38e-35	sp|Q42829|	DCAM_HORCH S-adenosylmethionine decarboxylase proenzyme OS=Hordeum chilense OX=15565 GN=SAMDC PE=2 SV=1
Contig422	1.24e-78	sp|Q0V7T5|	Y1864_ARATH Probable receptor-like protein kinase At1g80640 OS=Arabidopsis thaliana OX=3702 GN=At1g80640 PE=2 SV=1
Contig423	4.72e-35	sp|Q8LHP0|	ELOF1_ORYSJ Transcription elongation factor 1 homolog OS=Oryza sativa subsp. japonica OX=39947 GN=Os07g0631100 PE=3 SV=1
Contig424	3.89e-10	sp|Q93ZR8|	RRT2_ARATH Rhamnogalacturonan I rhamnosyltransferase 1 OS=Arabidopsis thaliana OX=3702 GN=RRT2 PE=1 SV=1
Contig425	9.93e-38	sp|Q9FXT6|	PEX14_ARATH Peroxisomal membrane protein PEX14 OS=Arabidopsis thaliana OX=3702 GN=PEX14 PE=1 SV=2
Contig426	4.21e-132	sp|P05336|	ADH1_HORVU Alcohol dehydrogenase 1 OS=Hordeum vulgare OX=4513 GN=ADH1 PE=2 SV=1
Contig427	0	sp|P22953|	HS701_ARATH Heat shock 70 kDa protein 1 OS=Arabidopsis thaliana OX=3702 GN=HSP70-1 PE=1 SV=3
Contig428		not available	not available
Contig429	7.41e-106	sp|B8AU84|	ARGI1_ORYSI Arginase 1, mitochondrial OS=Oryza sativa subsp. indica OX=39946 GN=B0616E02-H0507E05.7 PE=1 SV=1
Contig430		not available	not available
Contig431	1.05e-13	sp|O65416|	SKI27_ARATH F-box protein SKIP27 OS=Arabidopsis thaliana OX=3702 GN=SKIP27 PE=1 SV=2
Contig433		not available	not available
Contig434	1.51e-103	sp|A2ZVG7|	FTSH9_ORYSJ ATP-dependent zinc metalloprotease FTSH 9, chloroplastic/mitochondrial OS=Oryza sativa subsp. japonica OX=39947 GN=FTSH9 PE=3 SV=1
Contig436	6.77e-107	sp|Q9FTZ2|	EBP_ORYSJ Probable 3-beta-hydroxysteroid-Delta(8),Delta(7)-isomerase OS=Oryza sativa subsp. japonica OX=39947 GN=Os01g0103600 PE=2 SV=1
Contig437	2.41e-177	sp|Q9SIJ7|	SC23C_ARATH Protein transport protein SEC23 C OS=Arabidopsis thaliana OX=3702 GN=SEC23C PE=2 SV=1
Contig439	1.73e-14	sp|Q0JMY8|	SALT_ORYSJ Salt stress-induced protein OS=Oryza sativa subsp. japonica OX=39947 GN=SALT PE=1 SV=1
Contig443	0	sp|Q9SNX2|	PGMC_BROIN Phosphoglucomutase, cytoplasmic OS=Bromus inermis OX=15371 GN=PGM1 PE=2 SV=1
Contig444	7.37e-16	sp|Q9TJQ8|	EFTU_PROWI Elongation factor Tu, plastid OS=Prototheca wickerhamii OX=3111 GN=tufA PE=3 SV=1
Contig445	2.14e-122	sp|Q7XI40|	KCY3_ORYSJ UMP-CMP kinase 3 OS=Oryza sativa subsp. japonica OX=39947 GN=URA6 PE=2 SV=1
Contig446	5.53e-140	sp|Q10M12|	40C1_ORYSJ Ricin B-like lectin R40C1 OS=Oryza sativa subsp. japonica OX=39947 GN=R40C1 PE=1 SV=1
Contig447	0	sp|P26360|	ATPG3_IPOBA ATP synthase subunit gamma, mitochondrial OS=Ipomoea batatas OX=4120 GN=ATPC PE=1 SV=2
Contig448	8.17e-127	sp|Q9FVT2|	EF1G2_ARATH Probable elongation factor 1-gamma 2 OS=Arabidopsis thaliana OX=3702 GN=At1g57720 PE=1 SV=1
Contig449	0	sp|P32112|	SAHH_WHEAT Adenosylhomocysteinase OS=Triticum aestivum OX=4565 GN=SAHH PE=2 SV=1
Contig450	1.1e-44	sp|Q0JPA6|	SRS1_ORYSJ Salt stress root protein RS1 OS=Oryza sativa subsp. japonica OX=39947 GN=Os01g0233000 PE=2 SV=1
Contig453	1.93e-29	sp|P24805|	TSJT1_TOBAC Stem-specific protein TSJT1 OS=Nicotiana tabacum OX=4097 GN=TSJT1 PE=2 SV=1
Contig455	0	sp|Q4LB23|	METK2_HORVU S-adenosylmethionine synthase 2 OS=Hordeum vulgare OX=4513 GN=SAM2 PE=2 SV=1
Contig457	4.07e-160	sp|Q9FJH6|	AB1F_ARATH ABC transporter F family member 1 OS=Arabidopsis thaliana OX=3702 GN=ABCF1 PE=2 SV=1
Contig458	8.75e-38	sp|Q9SYH4|	NFYA5_ARATH Nuclear transcription factor Y subunit A-5 OS=Arabidopsis thaliana OX=3702 GN=NFYA5 PE=2 SV=1
Contig459	2.33e-43	sp|Q43472|	GRP_HORVU Glycine-rich RNA-binding protein blt801 OS=Hordeum vulgare OX=4513 GN=blt801 PE=1 SV=1
Contig460	4.9e-153	sp|Q0PGJ6|	AKRC9_ARATH NADPH-dependent aldo-keto reductase, chloroplastic OS=Arabidopsis thaliana OX=3702 GN=AKR4C9 PE=1 SV=1
Contig461	1.19e-69	sp|Q40742|	RAD23_ORYSJ Probable ubiquitin receptor RAD23 OS=Oryza sativa subsp. japonica OX=39947 GN=RAD23 PE=1 SV=2
Contig463		not available	not available
Contig464	0	sp|O24325|	VPE1_PHAVU Vacuolar-processing enzyme OS=Phaseolus vulgaris OX=3885 PE=1 SV=1
Contig465	1.99e-84	sp|Q9SDG8|	AGO4A_ORYSJ Protein argonaute 4A OS=Oryza sativa subsp. japonica OX=39947 GN=AGO4A PE=2 SV=1
Contig467	3.6e-06	sp|P86071|	TALDO_CAPAA Transaldolase (Fragment) OS=Capsicum annuum var. annuum OX=40321 PE=1 SV=1
Contig470	1.11e-98	sp|F4HQD4|	HSP7P_ARATH Heat shock 70 kDa protein 15 OS=Arabidopsis thaliana OX=3702 GN=HSP70-15 PE=1 SV=1
Contig473	0	sp|A1A698|	OHK4_ORYSJ Probable histidine kinase 4 OS=Oryza sativa subsp. japonica OX=39947 GN=HK4 PE=2 SV=1
Contig474	1.36e-06	sp|P12951|	DHN1_HORVU Dehydrin DHN1 OS=Hordeum vulgare OX=4513 GN=DHN1 PE=2 SV=1

## Sheet: BlastX vs TAIR
Query	Lowest E-value	Accession
Contig87	4.28e-25	AT5G59320.1_|_Symbols:_LTP3_|_lipid_transfer_protein_3_|
Contig93	1.22e-18	AT5G59310.1_|_Symbols:_LTP4_|_lipid_transfer_protein_4_|
Contig113		not available
Contig147	9.59e-67	AT4G29260.1_|_Symbols:_|_HAD_superfamily,_subfamily_IIIB_acid_phosphatase_|
Contig152	1.01e-71	AT1G67090.1_|_Symbols:_RBCS1A_|_ribulose_bisphosphate_carboxylase_small_chain_1A_|
Contig156	4.26e-65	AT3G62760.1_|_Symbols:_ATGSTF13_|_Glutathione_S-transferase_family_protein_|
Contig157	5.51e-164	AT4G05050.3_|_Symbols:_UBQ11_|_ubiquitin_11_|
Contig181	0	AT4G14960.2_|_Symbols:_TUA6_|_Tubulin/FtsZ_family_protein_|
Contig202	9.77e-20	AT5G59310.1_|_Symbols:_LTP4_|_lipid_transfer_protein_4_|
Contig222	0	AT1G13440.1_|_Symbols:_GAPC-2,_GAPC2_|_glyceraldehyde-3-phosphate_dehydrogenase_C2_|
Contig243	3.05e-82	AT1G67090.1_|_Symbols:_RBCS1A_|_ribulose_bisphosphate_carboxylase_small_chain_1A_|
Contig244	1.2e-124	AT3G25570.2_|_Symbols:_|_Adenosylmethionine_decarboxylase_family_protein_|
Contig247		not available
Contig330	3.01e-82	AT1G67090.1_|_Symbols:_RBCS1A_|_ribulose_bisphosphate_carboxylase_small_chain_1A_|
Contig354	2.84e-83	AT5G54160.1_|_Symbols:_ATOMT1,_OMT1_|_O-methyltransferase_1_|
Contig356	3.89e-165	AT2G05830.1_|_Symbols:_|_NagB/RpiA/CoA_transferase-like_superfamily_protein_|
Contig362	2.92e-107	AT1G07890.6_|_Symbols:_APX1,_MEE6,_CS1,_ATAPX1,_ATAPX01_|_ascorbate_peroxidase_1_|
Contig363	1.76e-130	AT1G09350.1_|_Symbols:_AtGolS3,_GolS3_|_galactinol_synthase_3_|
Contig367	4.05e-111	AT2G36530.1_|_Symbols:_LOS2,_ENO2_|_Enolase_|
Contig370	1.26e-142	AT1G05500.1_|_Symbols:_SYTE,_ATSYTE,_NTMC2TYPE2.1,_NTMC2T2.1,_SYT5_|_Calcium-dependent_lipid-binding_(CaLB_domain)_family_protein_|
Contig371	2.09e-57	AT5G52060.1_|_Symbols:_ATBAG1,_BAG1_|_BCL-2-associated_athanogene_1_|
Contig373	4.6e-80	AT5G62890.4_|_Symbols:_|_Xanthine/uracil_permease_family_protein_|
Contig374	0	AT2G05710.1_|_Symbols:_ACO3_|_aconitase_3_|
Contig375		not available
Contig377	3.23e-59	AT2G33845.1_|_Symbols:_|_Nucleic_acid-binding,_OB-fold-like_protein_|
Contig380	6.45e-105	AT2G40010.1_|_Symbols:_|_Ribosomal_protein_L10_family_protein_|
Contig382	2.11e-09	AT4G16380.1_|_Symbols:_|_Heavy_metal_transport/detoxification_superfamily_protein_|
Contig383	1.05e-179	AT1G56190.2_|_Symbols:_|_Phosphoglycerate_kinase_family_protein_|
Contig385	0	AT1G79440.1_|_Symbols:_ALDH5F1,_SSADH1,_SSADH_|_aldehyde_dehydrogenase_5F1_|
Contig386	5.58e-133	AT4G10960.1_|_Symbols:_UGE5_|_UDP-D-glucose/UDP-D-galactose_4-epimerase_5_|
Contig387	5.55e-38	AT5G59780.3_|_Symbols:_MYB59,_ATMYB59-3_|_myb_domain_protein_59_|
Contig388	1.26e-174	AT3G57520.2_|_Symbols:_AtSIP2,_SIP2_|_seed_imbibition_2_|
Contig389	2.22e-153	AT3G08860.1_|_Symbols:_PYD4_|_PYRIMIDINE_4_|
Contig390	3.98e-56	AT4G01370.1_|_Symbols:_ATMPK4,_MPK4_|_MAP_kinase_4_|
Contig391	3.54e-112	AT5G63620.1_|_Symbols:_|_GroES-like_zinc-binding_alcohol_dehydrogenase_family_protein_|
Contig392	6.91e-65	AT2G39050.1_|_Symbols:_|_hydroxyproline-rich_glycoprotein_family_protein_|
Contig393	2.01e-105	AT1G53310.3_|_Symbols:_ATPPC1,_PEPC1,_ATPEPC1,_PPC1_|_phosphoenolpyruvate_carboxylase_1_|
Contig394	1.36e-144	AT3G58610.3_|_Symbols:_|_ketol-acid_reductoisomerase_|
Contig395	3.26e-71	AT4G33950.1_|_Symbols:_OST1,_SNRK2-6,_SRK2E,_SNRK2.6,_P44,_ATOST1_|_Protein_kinase_superfamily_protein_|
Contig396		not available
Contig397		not available
Contig398	0	AT5G56000.1_|_Symbols:_Hsp81.4,_AtHsp90.4_|_HEAT_SHOCK_PROTEIN_81.4_|
Contig399		not available
Contig400	0	AT2G28760.3_|_Symbols:_UXS6_|_UDP-XYL_synthase_6_|
Contig401		not available
Contig402	1.66e-42	AT4G02620.1_|_Symbols:_|_vacuolar_ATPase_subunit_F_family_protein_|
Contig404	5.46e-85	AT4G39090.1_|_Symbols:_RD19,_RD19A_|_Papain_family_cysteine_protease_|
Contig405	3.13e-77	AT4G33300.2_|_Symbols:_ADR1-L1_|_ADR1-like_1_|
Contig408	3.79e-39	AT2G45130.1_|_Symbols:_ATSPX3,_SPX3_|_SPX_domain_gene_3_|
Contig410		not available
Contig414		not available
Contig415	1.05e-50	AT5G65670.2_|_Symbols:_IAA9_|_indole-3-acetic_acid_inducible_9_|
Contig416	3.3e-47	AT1G21070.1_|_Symbols:_|_Nucleotide-sugar_transporter_family_protein_|
Contig418	2.51e-39	AT1G02260.1_|_Symbols:_|_Divalent_ion_symporter_|
Contig419	6.5e-114	AT4G20410.1_|_Symbols:_GSNAP,_GAMMA-SNAP_|_gamma-soluble_NSF_attachment_protein_|
Contig421	1.33e-17	AT5G15950.2_|_Symbols:_|_Adenosylmethionine_decarboxylase_family_protein_|
Contig422	1.49e-103	AT2G25220.1_|_Symbols:_|_Protein_kinase_superfamily_protein_|
Contig423	8.27e-32	AT5G46030.1_|_Symbols:_|_unknown_protein;_CONTAINS_InterPro_DOMAIN/s:_Protein_of_unknown_function_DUF701,_zinc-binding_putative_(InterPro:IPR007808);_Has_30201_Blast_hits_to_17322_proteins_in_780_species:_Archae_-_12;_Bacteria_-_1396;_Metazoa_-_17338;_Fungi_-_3422;_Plants_-_5037;_Viruses_-_0;_Other_Eukaryotes_-_2996_(source:_NCBI_BLink)._|
Contig424	3.53e-10	AT3G02250.1_|_Symbols:_|_O-fucosyltransferase_family_protein_|
Contig425	8.99e-38	AT5G62810.1_|_Symbols:_PEX14,_ATPEX14,_PED2_|_peroxin_14_|
Contig426	8.75e-115	AT1G77120.1_|_Symbols:_ADH1,_ADH,_ATADH,_ATADH1_|_alcohol_dehydrogenase_1_|
Contig427	0	AT5G02500.1_|_Symbols:_HSC70-1,_HSP70-1,_AT-HSC70-1,_HSC70_|_heat_shock_cognate_protein_70-1_|
Contig428	7.43e-62	AT5G02230.2_|_Symbols:_|_Haloacid_dehalogenase-like_hydrolase_(HAD)_superfamily_protein_|
Contig429	1.44e-94	AT4G08900.1_|_Symbols:_|_arginase_|
Contig430		not available
Contig431	9.47e-14	AT4G21510.1_|_Symbols:_|_F-box_family_protein_|
Contig433		not available
Contig434	3.86e-69	AT5G53170.1_|_Symbols:_FTSH11_|_FTSH_protease_11_|
Contig436	1.09e-65	AT1G20050.1_|_Symbols:_HYD1_|_C-8,7_sterol_isomerase_|
Contig437	2.18e-177	AT2G21630.1_|_Symbols:_|_Sec23/Sec24_protein_transport_family_protein_|
Contig439		not available
Contig443	7.04e-177	AT1G70730.1_|_Symbols:_PGM2_|_Phosphoglucomutase/phosphomannomutase_family_protein_|
Contig444	0	AT1G04170.1_|_Symbols:_EIF2_GAMMA_|_eukaryotic_translation_initiation_factor_2_gamma_subunit_|
Contig445	1.9e-98	AT5G26667.3_|_Symbols:_PYR6_|_P-loop_containing_nucleoside_triphosphate_hydrolases_superfamily_protein_|
Contig446	1.63e-65	AT2G39050.1_|_Symbols:_|_hydroxyproline-rich_glycoprotein_family_protein_|
Contig447	8.57e-174	AT2G33040.1_|_Symbols:_ATP3_|_gamma_subunit_of_Mt_ATP_synthase_|
Contig448	7.39e-127	AT1G57720.2_|_Symbols:_|_Translation_elongation_factor_EF1B,_gamma_chain_|
Contig449	0	AT4G13940.2_|_Symbols:_HOG1,_SAHH1_|_S-adenosyl-L-homocysteine_hydrolase_|
Contig450	1.01e-12	AT4G20260.5_|_Symbols:_PCAP1_|_plasma-membrane_associated_cation-binding_protein_1_|
Contig453	1.11e-47	AT5G43830.1_|_Symbols:_|_Aluminium_induced_protein_with_YGL_and_LRDR_motifs_|
Contig455	0	AT3G17390.1_|_Symbols:_MTO3,_SAMS3,_MAT4_|_S-adenosylmethionine_synthetase_family_protein_|
Contig457	3.68e-160	AT5G60790.1_|_Symbols:_ATGCN1,_GCN1_|_ABC_transporter_family_protein_|
Contig458	7.92e-38	AT1G54160.1_|_Symbols:_NFYA5,_NF-YA5_|_nuclear_factor_Y,_subunit_A5_|
Contig459	1.16e-42	AT4G39260.3_|_Symbols:_CCR1,_ATGRP8,_GR-RBP8,_GRP8_|_cold,_circadian_rhythm,_and_RNA_binding_1_|
Contig460	4.43e-153	AT2G37770.2_|_Symbols:_|_NAD(P)-linked_oxidoreductase_superfamily_protein_|
Contig461	5.22e-48	AT1G79650.3_|_Symbols:_RAD23,_RAD23B_|_Rad23_UV_excision_repair_protein_family_|
Contig463		not available
Contig464	9.1e-179	AT4G32940.1_|_Symbols:_GAMMA-VPE,_GAMMAVPE_|_gamma_vacuolar_processing_enzyme_|
Contig465	1.43e-50	AT2G27040.2_|_Symbols:_AGO4_|_Argonaute_family_protein_|
Contig467	1.31e-148	AT5G13420.1_|_Symbols:_|_Aldolase-type_TIM_barrel_family_protein_|
Contig470	9.98e-99	AT1G79920.2_|_Symbols:_|_Heat_shock_protein_70_(Hsp_70)_family_protein_|
Contig473	3.37e-173	AT2G01830.1_|_Symbols:_WOL,_CRE1,_WOL1,_AHK4,_ATCRE1_|_CHASE_domain_containing_histidine_kinase_protein_|
Contig474		not available

## Sheet: BlastN vs IWGSC 2.1
Query	Lowest E-value	Accession
Contig439	0	TraesCSU03G0492700.1
Contig211	0	TraesCSU03G0431200.1
Contig2	5.83e-179	TraesCSU03G0342400.1
Contig251	0	TraesCSU03G0214900.1
Contig194	0	TraesCSU03G0214200.1
Contig202	1.1e-174	TraesCSU03G0053700.1
Contig239	6.85e-113	TraesCS7D03G1182200.1
Contig320	0	TraesCS7D03G1050400.1
Contig140	1.29e-141	TraesCS7D03G1031900.1
Contig264	1.89e-146	TraesCS7D03G0956400.1
Contig369	0	TraesCS7D03G0937200.1
Contig354	0	TraesCS7D03G0805700.1
Contig391	0	TraesCS7D03G0759400.1
Contig4	0	TraesCS7D03G0742800.1
Contig84	1.07e-89	TraesCS7D03G0629100.1
Contig323	0	TraesCS7D03G0626200.1
Contig371	0	TraesCS7D03G0610300.1
Contig296	0	TraesCS7D03G0592400.1
Contig19	0	TraesCS7D03G0548400.2
Contig359	0	TraesCS7D03G0537900.1
Contig471	0	TraesCS7D03G0440600.1
Contig114	8.48e-143	TraesCS7D03G0405400.1
Contig229	0	TraesCS7D03G0366000.2
Contig91	2.66e-153	TraesCS7D03G0149600.1
Contig44	3.13e-136	TraesCS7D03G0094500.1
Contig53	1.32e-104	TraesCS7D03G0022500.1
Contig422	9.29e-164	TraesCS7B03G1137000.1
Contig136	0	TraesCS7B03G1057200.1
Contig79	1.38e-85	TraesCS7B03G0846100.1
Contig197	0	TraesCS7B03G0745300.1
Contig448	0	TraesCS7B03G0730400.1
Contig18	0	TraesCS7B03G0692300.1
Contig376	3.67e-135	TraesCS7B03G0593200.2
Contig283	0	TraesCS7B03G0571100.1
Contig379	5.27e-09	TraesCS7B03G0534600.1
Contig457	0	TraesCS7B03G0502600.2
Contig32	0	TraesCS7B03G0472800.1
Contig273	0	TraesCS7B03G0432500.1
Contig225	0	TraesCS7B03G0110500.1
Contig122	0	TraesCS7A03G1342600.1
Contig198	2.41e-150	TraesCS7A03G1104200.1
Contig157	0	TraesCS7A03G1099900.1
Contig309	0	TraesCS7A03G1099200.1
Contig324	0	TraesCS7A03G0934200.1
Contig133	0	TraesCS7A03G0848400.1
Contig415	0	TraesCS7A03G0816300.1
Contig332	9.34e-176	TraesCS7A03G0804400.1
Contig222	0	TraesCS7A03G0770100.1
Contig380	0	TraesCS7A03G0762300.1
Contig112	0	TraesCS7A03G0688500.1
Contig440	0	TraesCS7A03G0627900.1
Contig191	0	TraesCS7A03G0599800.1
Contig424	1.52e-81	TraesCS7A03G0496500.1
Contig161	0	TraesCS7A03G0416700.1
Contig21	0	TraesCS7A03G0353100.1
Contig240	1.22e-141	TraesCS7A03G0104700.1
Contig206	0	TraesCS7A03G0021000.1
Contig374	0	TraesCS6D03G0883500.2
Contig441	0	TraesCS6D03G0861400.1
Contig169	0	TraesCS6D03G0836900.1
Contig347	0	TraesCS6D03G0822900.1
Contig160	0	TraesCS6D03G0789500.1
Contig456	1.7e-172	TraesCS6D03G0764000.1
Contig277	0	TraesCS6D03G0701100.1
Contig307	9.58e-157	TraesCS6D03G0672000.1
Contig455	0	TraesCS6D03G0563400.1
Contig266	0	TraesCS6D03G0510600.1
Contig401	0	TraesCS6D03G0412400.1
Contig316	2.03e-39	TraesCS6D03G0347000.1
Contig385	0	TraesCS6D03G0324300.4
Contig76	2.83e-22	TraesCS6D03G0322500.1
Contig361	0	TraesCS6D03G0289100.2
Contig207	0	TraesCS6D03G0195300.1
Contig100	0	TraesCS6D03G0079800.1
Contig410	0	TraesCS6B03G1083400.1
Contig420	0	TraesCS6B03G0927800.1
Contig403	0	TraesCS6B03G0889600.1
Contig167	0	TraesCS6B03G0797800.1
Contig417	0	TraesCS6B03G0759200.2
Contig187	0	TraesCS6B03G0755000.3
Contig300	0	TraesCS6B03G0677700.1
Contig117	0	TraesCS6B03G0593900.1
Contig285	0	TraesCS6B03G0525700.2
Contig105	0	TraesCS6B03G0520600.1
Contig325	0	TraesCS6B03G0506800.1
Contig287	0	TraesCS6B03G0493800.1
Contig383	0	TraesCS6B03G0478800.2
Contig221	0	TraesCS6B03G0219500.1
Contig132	0	TraesCS6A03G1015200.1
Contig407	0	TraesCS6A03G0935800.1
Contig414	0	TraesCS6A03G0901400.1
Contig303	0	TraesCS6A03G0836600.1
Contig7	0	TraesCS6A03G0814800.1
Contig340	0	TraesCS6A03G0793400.1
Contig121	0	TraesCS6A03G0604900.1
Contig189	0	TraesCS6A03G0586800.1
Contig102	0	TraesCS6A03G0490600.1
Contig370	0	TraesCS6A03G0226300.2
Contig40	0	TraesCS5D03G1126300.1
Contig228	0	TraesCS5D03G1103800.1
Contig328	0	TraesCS5D03G1084800.1
Contig134	0	TraesCS5D03G1080100.1
Contig118	0	TraesCS5D03G1079100.1
Contig201	0	TraesCS5D03G0979300.1
Contig339	0	TraesCS5D03G0954900.1
Contig216	0	TraesCS5D03G0935000.1
Contig224	4.38e-83	TraesCS5D03G0919700.1
Contig94	0	TraesCS5D03G0914000.1
Contig252	0	TraesCS5D03G0900300.1
Contig28	5.42e-71	TraesCS5D03G0881400.1
Contig120	0	TraesCS5D03G0868300.1
Contig20	5.65e-172	TraesCS5D03G0857600.1
Contig150	0	TraesCS5D03G0741600.1
Contig298	0	TraesCS5D03G0655100.1
Contig398	0	TraesCS5D03G0614200.1
Contig54	0	TraesCS5D03G0600700.1
Contig182	0	TraesCS5D03G0573500.1
Contig289	0	TraesCS5D03G0513300.1
Contig200	1.62e-159	TraesCS5D03G0472600.1
Contig146	0	TraesCS5D03G0431200.1
Contig101	0	TraesCS5D03G0407800.2
Contig254	0	TraesCS5D03G0364700.1
Contig75	0	TraesCS5D03G0318100.1
Contig38	0	TraesCS5D03G0303800.1
Contig195	0	TraesCS5D03G0269400.2
Contig162	3.48e-91	TraesCS5D03G0239100.1
Contig220	0	TraesCS5D03G0236700.1
Contig253	2.3e-164	TraesCS5D03G0230000.1
Contig265	8.34e-85	TraesCS5D03G0227200.1
Contig405	0	TraesCS5D03G0195700.1
Contig164	2.65e-133	TraesCS5D03G0182000.1
Contig10	0	TraesCS5D03G0077800.1
Contig236	0	TraesCS5B03G1315100.1
Contig349	1.86e-111	TraesCS5B03G1291400.2
Contig165	0	TraesCS5B03G1253700.1
Contig170	0	TraesCS5B03G1237300.1
Contig142	0	TraesCS5B03G1204900.1
Contig427	0	TraesCS5B03G1195500.1
Contig288	0	TraesCS5B03G1099900.2
Contig360	0	TraesCS5B03G1032300.2
Contig395	0	TraesCS5B03G1004200.1
Contig438	0	TraesCS5B03G0966100.1
Contig14	0	TraesCS5B03G0934300.1
Contig329	6.7e-127	TraesCS5B03G0915900.1
Contig6	5.43e-134	TraesCS5B03G0804000.1
Contig281	0	TraesCS5B03G0733300.2
Contig109	6.4e-94	TraesCS5B03G0612600.1
Contig153	0	TraesCS5B03G0580800.1
Contig373	0	TraesCS5B03G0527800.1
Contig330	0	TraesCS5B03G0442000.1
Contig314	4.2e-35	TraesCS5B03G0429300.1
Contig258	0	TraesCS5B03G0418800.1
Contig15	0	TraesCS5B03G0408900.1
Contig87	0	TraesCS5B03G0403700.1
Contig335	0	TraesCS5B03G0361600.1
Contig286	0	TraesCS5B03G0275600.1
Contig33	0	TraesCS5B03G0222400.1
Contig50	0	TraesCS5B03G0043100.3
Contig475	0	TraesCS5B03G0022700.2
Contig238	0	TraesCS5A03G1249200.1
Contig52	5.72e-69	TraesCS5A03G1242500.1
Contig297	0	TraesCS5A03G1159800.1
Contig352	0	TraesCS5A03G1134200.2
Contig180	0	TraesCS5A03G1045700.2
Contig413	0	TraesCS5A03G1005600.2
Contig55	0	TraesCS5A03G0981000.1
Contig345	0	TraesCS5A03G0937500.1
Contig183	0	TraesCS5A03G0930300.1
Contig453	9.39e-155	TraesCS5A03G0918800.1
Contig474	2.82e-54	TraesCS5A03G0890200.1
Contig257	2.37e-42	TraesCS5A03G0858900.1
Contig404	0	TraesCS5A03G0791200.1
Contig247	0	TraesCS5A03G0745700.1
Contig365	0	TraesCS5A03G0591300.1
Contig461	0	TraesCS5A03G0528700.3
Contig56	0	TraesCS5A03G0487100.3
Contig393	0	TraesCS5A03G0481000.1
Contig186	0	TraesCS5A03G0456200.1
Contig357	0	TraesCS5A03G0432400.1
Contig192	0	TraesCS5A03G0427000.1
Contig301	0	TraesCS5A03G0397600.1
Contig22	0	TraesCS5A03G0248600.1
Contig459	1.12e-141	TraesCS5A03G0035500.1
Contig367	0	TraesCS5A03G0033100.2
Contig42	0	TraesCS4D03G0700400.1
Contig366	0	TraesCS4D03G0647100.5
Contig317	0	TraesCS4D03G0613900.1
Contig214	0	TraesCS4D03G0576000.1
Contig16	4.6e-119	TraesCS4D03G0520700.1
Contig428	0	TraesCS4D03G0511900.2
Contig400	0	TraesCS4D03G0504200.1
Contig45	0	TraesCS4D03G0502400.1
Contig116	0	TraesCS4D03G0460000.1
Contig145	0	TraesCS4D03G0428100.1
Contig389	0	TraesCS4D03G0422800.1
Contig115	0	TraesCS4D03G0327900.4
Contig108	0	TraesCS4D03G0267700.9
Contig268	0	TraesCS4D03G0168000.1
Contig30	0	TraesCS4D03G0165700.1
Contig473	0	TraesCS4D03G0091900.3
Contig81	0	TraesCS4D03G0085600.1
Contig348	1.85e-170	TraesCS4D03G0012000.1
Contig282	0	TraesCS4B03G1011700.1
Contig151	0	TraesCS4B03G0980800.2
Contig219	0	TraesCS4B03G0980700.1
Contig123	0	TraesCS4B03G0906300.1
Contig1	0	TraesCS4B03G0869900.2
Contig418	0	TraesCS4B03G0812000.1
Contig364	0	TraesCS4B03G0736600.1
Contig372	0	TraesCS4B03G0736100.1
Contig39	0	TraesCS4B03G0610800.1
Contig11	0	TraesCS4B03G0603300.2
Contig304	0	TraesCS4B03G0557400.1
Contig446	0	TraesCS4B03G0489300.2
Contig205	0	TraesCS4B03G0255000.1
Contig426	0	TraesCS4B03G0241100.2
Contig412	0	TraesCS4B03G0168000.1
Contig119	7.84e-75	TraesCS4B03G0155100.1
Contig174	0	TraesCS4B03G0148100.1
Contig443	0	TraesCS4B03G0101400.1
Contig462	0	TraesCS4B03G0083200.1
Contig331	4.65e-122	TraesCS4B03G0062300.1
Contig126	2.32e-136	TraesCS4B03G0041500.1
Contig231	0	TraesCS4A03G1222000.1
Contig139	0	TraesCS4A03G1221800.2
Contig260	0	TraesCS4A03G1151400.2
Contig147	0	TraesCS4A03G1071200.1
Contig271	0	TraesCS4A03G1016800.1
Contig185	0	TraesCS4A03G0983900.1
Contig469	0	TraesCS4A03G0691800.1
Contig437	0	TraesCS4A03G0610000.1
Contig61	2.4e-37	TraesCS4A03G0585900.1
Contig382	0	TraesCS4A03G0558000.1
Contig356	0	TraesCS4A03G0544400.2
Contig107	0	TraesCS4A03G0460700.1
Contig293	0	TraesCS4A03G0261100.1
Contig350	4.48e-126	TraesCS4A03G0256900.1
Contig237	0	TraesCS4A03G0234400.1
Contig138	0	TraesCS4A03G0208700.2
Contig234	0	TraesCS4A03G0170100.3
Contig66	8.5e-48	TraesCS4A03G0113700.1
Contig35	0	TraesCS4A03G0027000.1
Contig128	0	TraesCS3D03G1192600.1
Contig97	0	TraesCS3D03G1185400.2
Contig464	0	TraesCS3D03G1180200.2
Contig384	0	TraesCS3D03G1065000.1
Contig74	8.88e-87	TraesCS3D03G0919300.1
Contig12	1.47e-51	TraesCS3D03G0908400.1
Contig333	0	TraesCS3D03G0846000.1
Contig77	2.75e-85	TraesCS3D03G0704100.1
Contig60	3.31e-73	TraesCS3D03G0686600.1
Contig26	0	TraesCS3D03G0533500.2
Contig402	7.68e-113	TraesCS3D03G0475800.1
Contig135	0	TraesCS3D03G0444800.1
Contig452	0	TraesCS3D03G0423100.1
Contig465	0	TraesCS3D03G0416800.4
Contig377	0	TraesCS3D03G0362100.1
Contig450	0	TraesCS3D03G0352900.1
Contig388	0	TraesCS3D03G0241700.2
Contig13	0	TraesCS3D03G0169100.1
Contig175	0	TraesCS3D03G0167500.1
Contig144	0	TraesCS3D03G0143300.1
Contig275	0	TraesCS3D03G0096000.1
Contig311	1.75e-46	TraesCS3D03G0001200.1
Contig272	2.26e-144	TraesCS3B03G1502700.1
Contig233	0	TraesCS3B03G1354100.1
Contig460	0	TraesCS3B03G0987300.1
Contig246	4.49e-164	TraesCS3B03G0984000.1
Contig326	0	TraesCS3B03G0806300.1
Contig208	1.42e-140	TraesCS3B03G0779200.1
Contig27	0	TraesCS3B03G0730800.1
Contig173	0	TraesCS3B03G0728400.1
Contig242	0	TraesCS3B03G0690600.1
Contig158	0	TraesCS3B03G0681200.2
Contig337	0	TraesCS3B03G0671300.1
Contig434	0	TraesCS3B03G0659500.1
Contig67	3.31e-119	TraesCS3B03G0438200.3
Contig177	0	TraesCS3B03G0434100.1
Contig190	0	TraesCS3B03G0391400.2
Contig436	0	TraesCS3B03G0219900.1
Contig217	5.38e-179	TraesCS3B03G0142800.1
Contig93	0	TraesCS3B03G0139900.1
Contig315	0	TraesCS3B03G0084600.2
Contig387	1.36e-168	TraesCS3A03G1267300.1
Contig232	0	TraesCS3A03G1266900.1
Contig344	0	TraesCS3A03G1264200.2
Contig280	3.19e-117	TraesCS3A03G1258200.1
Contig467	0	TraesCS3A03G1023600.2
Contig124	0	TraesCS3A03G1012500.1
Contig204	3.3e-160	TraesCS3A03G0996300.3
Contig65	6.02e-21	TraesCS3A03G0984600.2
Contig472	0	TraesCS3A03G0919700.1
Contig299	0	TraesCS3A03G0809200.1
Contig90	1.43e-164	TraesCS3A03G0762500.1
Contig166	0	TraesCS3A03G0746300.1
Contig78	2.59e-140	TraesCS3A03G0741000.1
Contig199	5.5e-85	TraesCS3A03G0681600.1
Contig227	0	TraesCS3A03G0164700.1
Contig37	0	TraesCS3A03G0093000.1
Contig425	0	TraesCS3A03G0053400.1
Contig179	6.5e-20	TraesCS3A03G0025700.2
Contig353	0	TraesCS2D03G1257100.1
Contig442	0	TraesCS2D03G1201900.1
Contig104	2.13e-125	TraesCS2D03G1159300.1
Contig9	2e-24	TraesCS2D03G1119800.1
Contig72	2.66e-153	TraesCS2D03G1064400.1
Contig419	0	TraesCS2D03G1030300.2
Contig463	0	TraesCS2D03G0987900.1
Contig210	2.92e-169	TraesCS2D03G0978000.1
Contig355	0	TraesCS2D03G0860200.1
Contig95	0	TraesCS2D03G0850700.1
Contig322	0	TraesCS2D03G0821500.1
Contig276	0	TraesCS2D03G0750300.1
Contig148	0	TraesCS2D03G0747300.1
Contig343	0	TraesCS2D03G0738900.1
Contig149	0	TraesCS2D03G0681400.1
Contig313	0	TraesCS2D03G0673900.1
Contig24	0	TraesCS2D03G0639100.1
Contig36	0	TraesCS2D03G0584300.1
Contig267	0	TraesCS2D03G0563300.2
Contig249	0	TraesCS2D03G0560100.1
Contig29	0	TraesCS2D03G0438600.1
Contig451	2.68e-150	TraesCS2D03G0383200.1
Contig308	0	TraesCS2D03G0370400.1
Contig129	0	TraesCS2D03G0369700.1
Contig408	0	TraesCS2D03G0369200.1
Contig103	0	TraesCS2D03G0367300.1
Contig5	0	TraesCS2D03G0357400.1
Contig445	0	TraesCS2D03G0353300.1
Contig143	0	TraesCS2D03G0268900.1
Contig396	5.42e-35	TraesCS2D03G0247100.1
Contig392	0	TraesCS2D03G0214800.2
Contig243	0	TraesCS2D03G0128800.1
Contig172	0	TraesCS2D03G0099000.1
Contig141	0	TraesCS2B03G1501600.3
Contig241	0	TraesCS2B03G1501600.3
Contig263	2.92e-93	TraesCS2B03G1501600.2
Contig351	8.34e-30	TraesCS2B03G1444900.1
Contig131	0	TraesCS2B03G1379300.1
Contig49	7.79e-121	TraesCS2B03G1328200.1
Contig449	0	TraesCS2B03G1307900.2
Contig43	0	TraesCS2B03G0965200.1
Contig256	0	TraesCS2B03G0956600.1
Contig291	2.7e-125	TraesCS2B03G0947300.2
Contig96	1.66e-138	TraesCS2B03G0919700.1
Contig358	0	TraesCS2B03G0913900.3
Contig41	0	TraesCS2B03G0817900.1
Contig83	1.1e-172	TraesCS2B03G0773900.1
Contig80	1.13e-151	TraesCS2B03G0737100.1
Contig279	0	TraesCS2B03G0725400.1
Contig106	0	TraesCS2B03G0695000.2
Contig248	0	TraesCS2B03G0598700.1
Contig430	2.25e-157	TraesCS2B03G0584700.1
Contig342	0	TraesCS2B03G0580900.1
Contig203	0	TraesCS2B03G0579500.1
Contig196	0	TraesCS2B03G0543100.1
Contig416	1.22e-174	TraesCS2B03G0529300.1
Contig223	0	TraesCS2B03G0526600.1
Contig381	0	TraesCS2B03G0412600.1
Contig278	0	TraesCS2B03G0407500.1
Contig125	0	TraesCS2B03G0324800.1
Contig363	0	TraesCS2B03G0270400.1
Contig176	0	TraesCS2B03G0179300.1
Contig429	0	TraesCS2B03G0102100.1
Contig218	0	TraesCS2A03G1219200.2
Contig226	0	TraesCS2A03G1118900.1
Contig212	0	TraesCS2A03G1089900.1
Contig168	0	TraesCS2A03G0939700.1
Contig244	0	TraesCS2A03G0869700.1
Contig421	4.68e-104	TraesCS2A03G0869700.1
Contig25	0	TraesCS2A03G0814500.1
Contig51	4.92e-117	TraesCS2A03G0804000.1
Contig62	6.45e-96	TraesCS2A03G0754200.1
Contig98	9.99e-117	TraesCS2A03G0647200.1
Contig295	0	TraesCS2A03G0574500.2
Contig431	4.27e-142	TraesCS2A03G0431000.1
Contig458	0	TraesCS2A03G0358600.1
Contig57	5.87e-169	TraesCS2A03G0322500.1
Contig334	0	TraesCS2A03G0249400.2
Contig399	2.04e-157	TraesCS2A03G0241800.1
Contig261	0	TraesCS2A03G0240400.1
Contig432	0	TraesCS2A03G0192600.1
Contig411	0	TraesCS2A03G0162100.1
Contig362	0	TraesCS2A03G0160200.1
Contig152	0	TraesCS2A03G0131800.1
Contig17	3.48e-160	TraesCS2A03G0068300.1
Contig394	0	TraesCS1D03G0969300.2
Contig230	0	TraesCS1D03G0954200.1
Contig341	0	TraesCS1D03G0940600.1
Contig70	2.52e-148	TraesCS1D03G0886200.1
Contig155	0	TraesCS1D03G0789100.1
Contig89	0	TraesCS1D03G0761800.1
Contig290	0	TraesCS1D03G0731600.2
Contig59	1.72e-32	TraesCS1D03G0681600.1
Contig127	8.25e-122	TraesCS1D03G0632700.1
Contig327	0	TraesCS1D03G0632300.1
Contig468	0	TraesCS1D03G0596300.2
Contig163	0	TraesCS1D03G0546000.1
Contig184	0	TraesCS1D03G0512000.1
Contig71	1.14e-37	TraesCS1D03G0288100.2
Contig470	0	TraesCS1D03G0287300.1
Contig406	0	TraesCS1D03G0241700.1
Contig466	0	TraesCS1D03G0203900.1
Contig156	0	TraesCS1D03G0185900.1
Contig215	6.01e-11	TraesCS1D03G0129100.4
Contig3	0	TraesCS1D03G0129100.1
Contig255	0	TraesCS1D03G0082000.1
Contig171	2.14e-112	TraesCS1D03G0052800.1
Contig68	1.28e-116	TraesCS1D03G0051100.1
Contig269	2.56e-14	TraesCS1D03G0000800.2
Contig435	0	TraesCS1D03G0000400.6
Contig209	0	TraesCS1B03G1192100.2
Contig213	0	TraesCS1B03G1132300.1
Contig159	0	TraesCS1B03G1053200.1
Contig23	0	TraesCS1B03G1050500.1
Contig284	1.88e-100	TraesCS1B03G1003100.2
Contig181	0	TraesCS1B03G0994700.3
Contig444	0	TraesCS1B03G0956700.1
Contig31	5.76e-152	TraesCS1B03G0873200.1
Contig137	7.39e-88	TraesCS1B03G0684600.1
Contig63	5.61e-83	TraesCS1B03G0676400.1
Contig306	1.53e-173	TraesCS1B03G0621600.2
Contig294	0	TraesCS1B03G0621300.1
Contig85	0	TraesCS1B03G0618700.2
Contig110	1.08e-26	TraesCS1B03G0616500.1
Contig235	4.31e-141	TraesCS1B03G0559500.1
Contig88	0	TraesCS1B03G0264600.1
Contig82	5.47e-49	TraesCS1B03G0065600.1
Contig336	0	TraesCS1B03G0045000.1
Contig386	0	TraesCS1A03G1081600.1
Contig86	0	TraesCS1A03G1027000.2
Contig423	6.3e-115	TraesCS1A03G1017300.1
Contig245	0	TraesCS1A03G0915700.1
Contig310	0	TraesCS1A03G0870100.1
Contig454	0	TraesCS1A03G0826800.1
Contig338	0	TraesCS1A03G0793500.1
Contig73	2.09e-88	TraesCS1A03G0682500.1
Contig8	2.51e-138	TraesCS1A03G0676400.1
Contig312	5.28e-134	TraesCS1A03G0676100.1
Contig274	0	TraesCS1A03G0638500.1
Contig262	0	TraesCS1A03G0554200.1
Contig99	0	TraesCS1A03G0514200.1
Contig390	4.45e-159	TraesCS1A03G0497600.2
Contig46	2.09e-88	TraesCS1A03G0384700.1
Contig447	0	TraesCS1A03G0370700.1
Contig178	0	TraesCS1A03G0255900.1
Contig409	0	TraesCS1A03G0224700.1
Contig193	0	TraesCS1A03G0109100.1
Contig270	1.94e-151	TraesCS1A03G0083300.1
Contig154	0	TraesCS1A03G0076000.1
Contig368	0	TraesCS1A03G0059700.2
Contig111	0	TraesCS1A03G0020600.1
Contig34		not available
Contig47		not available
Contig48		not available
Contig58		not available
Contig64		not available
Contig69		not available
Contig92		not available
Contig113		not available
Contig130		not available
Contig188		not available
Contig250		not available
Contig259		not available
Contig292		not available
Contig302		not available
Contig305		not available
Contig318		not available
Contig319		not available
Contig321		not available
Contig346		not available
Contig375		not available
Contig378		not available
Contig397		not available
Contig433		not available
